# Supplementary material for: A real-time traffic control method for the intersection with pre-signals under the phase swap sorting strategy
Source: PLoS One. 2017 May 22;12(5):e0177637. doi: 10.1371/journal.pone.0177637 (PMC5439707; doi:10.1371/journal.pone.0177637)
Supplement: S1 File — (XLSX) [file pone.0177637.s001.xlsx]

## Sheet: Available data
Traffic flow data for the simulations							Simulation results under Plan I
Direction		Scenario 1	Scenario 2	Scenario 3			Directions	Indexes	Scenario 1	Scenario 2	Scenario 3
East leg	Left	600	400	200			Left turns	AVD	82.8	58.4	33.7
	Through	1200	800	400				MQL	138	78	24
West leg	Left	600	400	200			Through	AVD	109.9	66.9	34.3
	Through	1200	800	400				MQL	262	139	56
South leg	Left	600	400	200			Intersection	AVD	100.9	64.1	34.1
	Through	1200	800	400				MQL	262	139	56
North leg	Left	600	400	200			AVD-Average vehicle delay; MQL-Maximum queue length
	Through	1200	800	400
Signal timing plans for Plan II under different scenarios							Simulation results under Plan II
Signal phases	Scenario 1	Scenario 2	Scenario 3				Directions	Indexes	Scenario 1	Scenario 2	Scenario 3
Mewl	22	16	13				Left turns	AVD	83.7	66.3	41.6
Msnl	34	35	25					MQL	143	84	28
Mewt	40	34	26				Through	AVD	113.6	79.4	43.8
Msnt	40	34	26					MQL	270	148	63
Pewl	47	35	24				Intersection	AVD	103.6	75.1	43.1
Psnl	41	36	23					MQL	270	148	63
Pewt	59	54	36
Psnt	65	53	37
